# Supplementary material for: Physicochemical Characterization of an Exopolysaccharide Produced by Lipomyces sp. and Investigation of Rheological and Interfacial Behavior
Source: Gels. 2021 Sep 28;7(4):156. doi: 10.3390/gels7040156 (PMC8544488; doi:10.3390/gels7040156)
Supplement: Supplementary file 1 [file gels-07-00156-s001.zip]

Archive with 1 entries (1 files):
- gels-1373086-supplementary.pdf
